# Supplementary material for: Salivary Neurotrophins Brain-Derived Neurotrophic Factor and Nerve Growth Factor Associated with Childhood Obesity: A Multiplex Magnetic Luminescence Analysis
Source: Diagnostics (Basel). 2022 May 3;12(5):1130. doi: 10.3390/diagnostics12051130 (PMC9140051; doi:10.3390/diagnostics12051130)
Supplement: Supplementary file 1 [file diagnostics-12-01130-s001.zip]

Archive with 1 entries (1 files):
- diagnostics-1711912-supplementary.pdf
